# Supplementary material for: Linking Soil Properties and Bacterial Communities with Organic Matter Carbon During Vegetation Succession
Source: Plants (Basel). 2025 Mar 17;14(6):937. doi: 10.3390/plants14060937 (PMC11944809; doi:10.3390/plants14060937)
Supplement: Supplementary file 1 [file plants-14-00937-s001.zip]

Archive with 1 entries (1 files):
- plants-3454848-supplementary.pdf
